# Supplementary material for: General Practitioner’s Knowledge about Bariatric Surgery Is Associated with Referral Practice to Bariatric Surgery Centers
Source: Int J Environ Res Public Health. 2021 Sep 24;18(19):10055. doi: 10.3390/ijerph181910055 (PMC8508327; doi:10.3390/ijerph181910055)
Supplement: Supplementary file 1 [file ijerph-18-10055-s001.zip]

Archive with 1 entries (1 files):
- ijerph-1394880-supplementary.pdf
